# Supplementary material for: Time-Dependent Changes in Microglia Transcriptional Networks Following Traumatic Brain Injury
Source: Front Cell Neurosci. 2019 Aug 8;13:307. doi: 10.3389/fncel.2019.00307 (PMC6694299; doi:10.3389/fncel.2019.00307)
Supplement: FIGURE S1 — Gating strategy for flow cytometry. Gates for sorting population of microglia (CD11b high and CD45 low to intermediate) are shown. [file Data_Sheet_1.zip]

Archive with 22 entries (19 files):
- Supplementary Material/
- Supplementary Material/Supplemental table 2_List of significantly expressed genes at 14dpi versus SHAM.xlsx
- __MACOSX/
- __MACOSX/Supplementary Material/
- __MACOSX/Supplementary Material/._Supplemental table 2_List of significantly expressed genes at 14dpi versus SHAM.xlsx
- Supplementary Material/Supplemental Figure 3.png
- __MACOSX/Supplementary Material/._Supplemental Figure 3.png
- Supplementary Material/Supplementary Figure 2. Sensitivity analysis.png
- __MACOSX/Supplementary Material/._Supplementary Figure 2. Sensitivity analysis.png
- Supplementary Material/Supplemental table 3_List of significantly expressed genes at 60dpi versus SHAM.xlsx
- __MACOSX/Supplementary Material/._Supplemental table 3_List of significantly expressed genes at 60dpi versus SHAM.xlsx
- Supplementary Material/Supplemental Figure-1.jpg
- __MACOSX/Supplementary Material/._Supplemental Figure-1.jpg
- Supplementary Material/Supplemental Figure 5.jpg
- __MACOSX/Supplementary Material/._Supplemental Figure 5.jpg
- Supplementary Material/Supplemental Figure 4.png
- __MACOSX/Supplementary Material/._Supplemental Figure 4.png
- Supplementary Material/Supplemental table 1_List of significantly expressed genes at 2dpi versus SHAM.xlsx
- __MACOSX/Supplementary Material/._Supplemental table 1_List of significantly expressed genes at 2dpi versus SHAM.xlsx
- Supplementary Material/Supplemental Table 4_ List of Clusters and genes_names.xlsx
- __MACOSX/Supplementary Material/._Supplemental Table 4_ List of Clusters and genes_names.xlsx
- __MACOSX/._Supplementary Material
