# Supplementary material for: Time-Dependent Changes in Microglia Transcriptional Networks Following Traumatic Brain Injury
Source: Front Cell Neurosci. 2019 Aug 8;13:307. doi: 10.3389/fncel.2019.00307 (PMC6694299; doi:10.3389/fncel.2019.00307)
Supplement: FIGURE S1 — Gating strategy for flow cytometry. Gates for sorting population of microglia (CD11b high and CD45 low to intermediate) are shown. [file Data_Sheet_1.zip › Supplementary Material/Supplemental table 2_List of significantly expressed genes at 14dpi versus SHAM.xlsx]

## Sheet: sig_14d_sham
Name	Accession	log2FC	lr	pvalue	qvalue
Abl1	NM_009594.3	-0.731269	14.0806	0.000175141	0.00134933
B2m	NM_009735.3	1.50284	86.3563	0	0
Batf	NM_016767.2	1.183	7.35776	0.00667738	0.0309833
Bcl3	NM_033601.3	1.66734	18.8935	1.38226e-05	0.000145403
Bcl6	NM_009744.3	0.931136	10.7214	0.00105903	0.00665848
Bst2	NM_198095.2	0.852638	26.0985	3.24441e-07	5.37786e-06
C1qa	NM_007572.2	0.500819	18.242	1.94545e-05	0.000197067
C1qb	NM_009777.2	0.295471	6.45826	0.0110438	0.0483276
C1s	NM_144938.2	63.0031	6.41372	0.0113242	0.0491615
C3	NM_009778.2	2.37753	31.7181	1.78257e-08	3.75026e-07
C4a	NM_011413.2	1.94735	53.641	2.40696e-13	1.09717e-11
Camp	NM_009921.2	-4.35444	41.1845	1.38518e-10	4.38053e-09
Card9	NM_001037747.1	-0.755122	13.3587	0.000257223	0.00182728
Casp8	NM_009812.2	-0.488794	7.55402	0.00598764	0.0284803
Ccl19	NM_011888.2	2.5877	17.7856	2.47248e-05	0.0002459
Ccl3	NM_011337.1	0.995943	18.4344	1.75855e-05	0.000181496
Ccl4	NM_013652.1	1.17739	20.0513	7.53904e-06	8.59136e-05
Ccl5	NM_013653.1	3.86453	81.5951	0	0
Ccl8	NM_021443.2	1.73637	7.32956	0.00678297	0.0311788
Ccr5	NM_009917.5	-0.794272	21.7976	3.02973e-06	3.8541e-05
Ccrl2	NM_017466.4	1.30025	33.4473	7.32205e-09	1.60206e-07
Cd109	NM_153098.3	20.5812	8.63663	0.0032947	0.018022
Cd14	NM_009841.3	0.956973	22.4173	2.1939e-06	2.92699e-05
Cd1d1	NM_007639.3	-1.24094	7.75532	0.00535545	0.0261557
Cd22	NM_001043317.2	2.31515	61.7344	3.88578e-15	2.12552e-13
Cd244	NM_018729.2	-1.08806	8.86265	0.00291064	0.0162461
Cd274	NM_021893.2	1.64626	47.1131	6.70064e-12	2.61804e-10
Cd3eap	NM_145822.2	-1.04851	7.63888	0.00571233	0.0274092
Cd44	NM_009851.2	2.06641	16.0199	6.26812e-05	0.000544232
Cd48	NM_007649.4	0.578377	8.00969	0.00465276	0.0233492
Cd69	NM_001033122.3	22.4391	13.7192	0.000212278	0.00154822
Cd74	NM_001042605.1	1.16899	42.5124	7.02339e-11	2.5612e-09
Cd83	NM_009856.2	1.43459	37.4755	9.25708e-10	2.20157e-08
Cd86	NM_019388.3	0.61267	7.40261	0.00651291	0.0307118
Cd9	NM_007657.3	0.806165	38.6479	5.07575e-10	1.38822e-08
Cd97	NM_011925.1	1.12715	14.4023	0.000147626	0.00117031
Cdkn1a	NM_007669.4	1.04809	19.664	9.23248e-06	0.000101003
Chuk	NM_001162410.1	-0.617669	8.53823	0.00347764	0.0186319
Clec4e	NM_019948.2	2.23814	12.5297	0.000400545	0.00267193
Clu	NM_013492.2	1.28581	8.52221	0.00350839	0.0186319
Crlf2	NM_001164735.1	1.2408	27.4624	1.60182e-07	2.82643e-06
Csf1	NM_001113530.1	1.49074	38.2386	6.26019e-10	1.55651e-08
Ctss	NM_021281.2	0.76205	31.5005	1.99389e-08	3.7609e-07
Cxcl1	NM_008176.1	1.15249	7.06566	0.00785754	0.0358173
Cxcl10	NM_021274.1	1.28606	10.4476	0.00122807	0.0075478
Cxcl13	NM_018866.2	47.2018	6.59229	0.0102422	0.0451811
Cxcl3	NM_203320.2	-21.2026	7.811	0.00519293	0.0255904
Cxcl9	NM_008599.2	36.3635	23.4939	1.25313e-06	1.90406e-05
Cxcr1	NM_178241.4	3.05523	12.8778	0.000332509	0.00227353
Cxcr4	NM_009911.3	2.88466	89.5693	0	0
Cybb	NM_007807.2	1.46252	14.0082	0.000182013	0.00136385
Gpr183	NM_183031.2	-0.78799	14.2229	0.000162387	0.00126894
H2-Aa	NM_010378.2	1.04132	23.3743	1.33351e-06	1.93917e-05
H2-Ab1	NM_207105.2	1.01458	20.4034	6.27186e-06	7.45806e-05
H2-Eb1	NM_010382.2	0.891589	13.4081	0.000250539	0.00180322
H2-K1	NM_001001892.2	0.712892	9.73671	0.00180624	0.0107393
Hif1a	NM_010431.1	1.57827	52.7748	3.74034e-13	1.57382e-11
Icam1	NM_010493.2	1.24076	23.3547	1.34714e-06	1.93917e-05
Icam4	NM_023892.2	1.42166	16.4056	5.11344e-05	0.000466176
Icam5	NM_008319.2	-0.842688	9.45151	0.00210975	0.0121477
Ifi204	NM_008329.2	2.96899	67.8099	2.22045e-16	2.02431e-14
Ifi35	NM_027320.4	0.848482	16.318	5.35521e-05	0.000480213
Ifih1	NM_027835.2	1.72822	34.6145	4.01906e-09	9.1601e-08
Ifit2	NM_008332.2	2.34113	60.6814	6.66134e-15	3.3125e-13
Ifnb1	NM_010510.1	6.54922	170.68	0	0
Igf2r	NM_010515.1	2.12523	15.8941	6.69881e-05	0.000572539
Ikbke	NM_019777.3	3.29674	62.6987	2.44249e-15	1.61945e-13
Ikzf1	NM_001025597.1	-0.763078	11.3536	0.000753023	0.00478958
Il10rb	NM_008349.5	0.452048	9.51069	0.00204278	0.0120151
Il12b	NM_008352.1	2.53598	17.6714	2.6254e-05	0.000256445
Il1a	NM_010554.4	0.705159	8.07912	0.00447782	0.0228913
Il1b	NM_008361.3	1.96297	38.5055	5.45995e-10	1.42219e-08
Il1r2	NM_010555.4	1.95297	12.8958	0.000329327	0.00227353
Il1rn	NM_031167.5	2.49917	19.4605	1.02703e-05	0.000110154
Il2rg	NM_013563.3	1.36904	20.2472	6.80547e-06	7.92041e-05
Il33	NM_133775.1	2.65661	16.8193	4.11122e-05	0.000381159
Il6	NM_031168.1	1.30311	12.0333	0.000522592	0.00344407
Il7r	NM_008372.3	-0.83756	14.0219	0.000180697	0.00136385
Irf1	NM_008390.1	1.11141	31.6136	1.88106e-08	3.7609e-07
Irf7	NM_016850.2	2.07558	19.9086	8.12361e-06	9.0686e-05
Itga5	NM_010577.3	1.69492	22.0007	2.72558e-06	3.54974e-05
Itgal	NM_008400.2	1.7973	13.0536	0.000302694	0.00212274
Itgax	NM_021334.2	3.53754	130.943	0	0
Jak2	NM_001048177.1	0.48117	6.65751	0.00987387	0.0439106
Lair1	NM_001113474.1	-0.637177	11.9635	0.000542532	0.00353292
Lilrb4	NM_013532.2	2.45265	63.302	1.77636e-15	1.3881e-13
Litaf	NM_019980.1	1.32406	23.1358	1.50957e-06	2.11727e-05
Mapkapk2	NM_008551.1	1.26459	41.6764	1.07704e-10	3.68212e-09
Marco	NM_010766.2	117.223	9.3952	0.00217554	0.012396
Mbp	NM_010777.3	1.18036	12.5328	0.000399871	0.00267193
Mx1	NM_010846.1	1.13814	9.2721	0.0023267	0.0131207
Myd88	NM_010851.2	0.650864	6.86772	0.00877666	0.0396763
Nfil3	NM_017373.3	1.11862	26.6037	2.49769e-07	4.26949e-06
Nfkb2	NM_019408.2	0.836151	14.9234	0.000111966	0.000914107
Nfkbia	NM_010907.2	0.803663	15.7522	7.22046e-05	0.000607629
Nfkbiz	NM_030612.1	0.680691	7.69699	0.00553129	0.0267753
Pdcd1	NM_008798.1	3.22838	40.7903	1.69474e-10	4.87906e-09
Pdgfrb	NM_008809.1	1.04944	6.70611	0.0096083	0.0430798
Plau	NM_008873.2	1.22002	28.6341	8.74294e-08	1.59413e-06
Plaur	NM_011113.3	1.83507	31.5483	1.9454e-08	3.7609e-07
Prim1	NM_008921.2	-58.5272	8.07915	0.00447774	0.0228913
Psmc2	NM_011188.3	-0.472638	7.94953	0.00480998	0.0239187
Ptafr	NM_001081211.1	0.620715	8.19341	0.00420429	0.022113
Ptger4	NM_008965.1	1.36756	22.6059	1.9887e-06	2.71955e-05
Ptgs2	NM_011198.3	1.7233	41.1066	1.44149e-10	4.38053e-09
Ptpn2	NM_001127177.1	0.74553	9.4887	0.00206741	0.0120306
Rela	NM_009045.4	0.583203	6.38652	0.011499	0.0495273
Relb	NM_009046.2	1.09528	24.0365	9.45261e-07	1.52076e-05
Selplg	NM_009151.3	-3.84287	8.01346	0.00464309	0.0233492
Serping1	NM_009776.3	2.5478	17.0007	3.73657e-05	0.000352397
Slamf7	NM_144539.5	3.97623	17.5483	2.80099e-05	0.000268796
Smad3	NM_016769.3	-0.445494	8.59831	0.00336476	0.018223
Stat1	NM_009283.3	0.82473	23.772	1.0845e-06	1.69492e-05
Tagap	NM_145968.2	-0.77831	15.2539	9.39811e-05	0.000778904
Tap1	NM_001161730.1	0.57803	14.5027	0.000139955	0.00112582
Tapbp	NM_009318.2	0.69723	21.1629	4.21845e-06	5.2443e-05
Thy1	NM_009382.3	-1.86592	11.6801	0.000631725	0.00406534
Tlr2	NM_011905.2	1.51531	62.5159	2.66454e-15	1.61945e-13
Tlr5	NM_016928.2	-1.24241	13.8775	0.000195124	0.00144233
Tlr8	NM_133212.2	3.31085	7.35604	0.00668378	0.0309833
Tnf	NM_013693.1	1.01156	10.521	0.00118028	0.00733649
Tnfaip3	NM_009397.2	1.18574	20.833	5.01112e-06	6.0913e-05
Tnfrsf13b	NM_021349.1	-0.670905	8.67299	0.0032296	0.0178444
Tnfsf12	NM_011614.3	0.673192	9.91322	0.00164096	0.00986378
Trp53	NM_011640.1	-0.579561	8.13347	0.00434555	0.0226382
Tyrobp	NM_011662.2	0.486311	9.9539	0.00160509	0.00975537
Vcam1	NM_011693.2	1.32558	16.2524	5.54391e-05	0.000489116
