# Supplementary material for: Time-Dependent Changes in Microglia Transcriptional Networks Following Traumatic Brain Injury
Source: Front Cell Neurosci. 2019 Aug 8;13:307. doi: 10.3389/fncel.2019.00307 (PMC6694299; doi:10.3389/fncel.2019.00307)
Supplement: FIGURE S1 — Gating strategy for flow cytometry. Gates for sorting population of microglia (CD11b high and CD45 low to intermediate) are shown. [file Data_Sheet_1.zip › Supplementary Material/Supplemental table 3_List of significantly expressed genes at 60dpi versus SHAM.xlsx]

## Sheet: sig_2m_sham
Name	Accession	log2FC	lr	pvalue	qvalue
Abcb1a	NM_011076.1	2.36135	23.6852	1.13454e-06	8.74079e-06
Abl1	NM_009594.3	-1.23601	32.1532	1.42484e-08	1.47054e-07
Ahr	NM_013464.4	1.84889	5.68659	0.017095	0.0492157
App	NM_007471.2	0.881981	14.6251	0.000131154	0.00068982
Arhgdib	NM_007486.4	0.535595	5.92409	0.0149352	0.0443999
Batf	NM_016767.2	-2.51981	9.50892	0.00204475	0.00787661
Bax	NM_007527.3	-4.9612	47.598	5.23204e-12	1.24431e-10
Bcl3	NM_033601.3	-2.82834	6.67896	0.00975575	0.0301491
Bid	NM_007544.3	-0.89997	11.7287	0.000615421	0.00267171
Bst1	NM_009763.3	2.05332	10.0209	0.00154771	0.00617954
C1qbp	NM_007573.2	-1.01149	14.3986	0.000147912	0.000763282
C3	NM_009778.2	2.64275	35.9728	2.00087e-09	2.48745e-08
C4a	NM_011413.2	1.40514	25.0173	5.68183e-07	4.78148e-06
Casp1	NM_009807.2	-2.90408	38.1422	6.57716e-10	8.99426e-09
Ccl11	NM_011330.3	4.37558	63.3747	1.66533e-15	6.07292e-14
Ccl12	NM_011331.2	-0.96344	12.6572	0.000374127	0.00171973
Ccl2	NM_011333.3	1.53015	34.6611	3.92398e-09	4.56684e-08
Ccl22	NM_009137.2	2.38722	48.9096	2.68041e-12	6.98183e-11
Ccl24	NM_019577.4	4.6491	55.5466	9.12603e-14	2.7733e-12
Ccl5	NM_013653.1	-3.99768	8.64501	0.00327958	0.0115737
Ccl7	NM_013654.2	3.26545	46.7726	7.97196e-12	1.67718e-10
Ccl8	NM_021443.2	2.62103	20.494	5.98191e-06	4.03964e-05
Ccr2	NM_009915.2	2.45308	35.92	2.05586e-09	2.49902e-08
Ccr8	NM_007720.2	-25.0141	15.86	6.82068e-05	0.00037686
Ccr9	NM_009913.6	1.3857	13.3599	0.000257065	0.00119165
Cd163	NM_053094.2	2.51231	29.5424	5.47065e-08	5.54156e-07
Cd164	NM_016898.2	-0.4791	5.67016	0.0172559	0.0494188
Cd22	NM_001043317.2	1.48452	20.1863	7.02531e-06	4.62993e-05
Cd244	NM_018729.2	-5.12626	38.0579	6.86745e-10	9.16218e-09
Cd247	NM_001113391.2	1.0427	5.88314	0.0152865	0.0449555
Cd24a	NM_009846.2	2.02072	21.0836	4.39685e-06	3.08343e-05
Cd3d	NM_013487.2	2.58595	65.9992	4.44089e-16	1.73512e-14
Cd40	NM_011611.2	1.48552	6.52672	0.0106266	0.032293
Cd40lg	NM_011616.2	8.69039	14.3374	0.000152796	0.000781114
Cd44	NM_009851.2	1.87574	12.1497	0.000490963	0.00218339
Cd48	NM_007649.4	0.814017	14.5481	0.00013663	0.000711775
Cd5	NM_007650.3	23.6761	8.80681	0.00300108	0.0106597
Cd69	NM_001033122.3	23.1991	24.1748	8.7978e-07	6.97448e-06
Cd74	NM_001042605.1	2.79458	205.639	0	0
Cd8a	NM_001081110.2	24.7291	34.9003	3.47031e-09	4.12665e-08
Cd97	NM_011925.1	1.99046	43.6706	3.8857e-11	6.85639e-10
Cdh5	NM_009868.3	2.74556	20.7986	5.1019e-06	3.53258e-05
Cdkn1a	NM_007669.4	0.618253	6.05309	0.013882	0.0417223
Ceacam1	NM_001039185.1	-1.86267	20.3331	6.50657e-06	4.34036e-05
Cebpb	NM_009883.3	-1.15992	27.1429	1.88953e-07	1.75182e-06
Cfb	NM_008198.2	-29.4586	119.599	0	0
Cfh	NM_009888.3	-0.923906	36.1001	1.87433e-09	2.44109e-08
Cfp	NM_008823.3	1.02903	6.58703	0.0102724	0.0313911
Ciita	NM_007575.2	24.3481	8.34528	0.0038669	0.0130568
Clu	NM_013492.2	1.64634	12.4705	0.000413429	0.00186897
Cradd	NM_009950.2	1.87836	34.5682	4.11575e-09	4.69023e-08
Csf1	NM_001113530.1	-1.30098	23.1398	1.5064e-06	1.12877e-05
Csf2rb	NM_007780.4	-1.03879	28.173	1.10944e-07	1.08368e-06
Csf3r	NM_001252651.1	-0.467012	5.83171	0.0157399	0.0457963
Ctsc	NM_009982.2	0.445446	11.3374	0.0007596	0.00319616
Ctsg	NM_007800.1	2.71777	9.96071	0.00159917	0.00633873
Cul9	NM_001081335.2	-1.21838	13.7382	0.000210133	0.000999502
Cx3cl1	NM_009142.3	-1.72049	7.86716	0.00503407	0.0166887
Cx3cr1	NM_009987.3	-0.524964	10.0373	0.00153403	0.00616997
Cxcl11	NM_019494.1	2.64575	38.9428	4.36416e-10	6.45188e-09
Cxcl12	NM_021704.3	2.1511	25.4894	4.44812e-07	3.8621e-06
Cxcl3	NM_203320.2	-22.3253	7.78329	0.00527318	0.0173761
Cxcl9	NM_008599.2	37.4271	46.6183	8.62532e-12	1.74743e-10
Cxcr3	NM_009910.2	18.3428	17.3624	3.0888e-05	0.000183649
Cxcr4	NM_009911.3	2.18442	47.3877	5.82467e-12	1.32754e-10
Cybb	NM_007807.2	2.78815	44.6082	2.40675e-11	4.53963e-10
Ddx58	NM_172689.3	0.645413	7.35244	0.00669718	0.0215492
Defb1	NM_007843.3	1.67605	16.8652	4.01307e-05	0.000231068
Ets1	NM_001038642.1	0.581778	8.06937	0.00450198	0.0151079
Fadd	NM_010175.5	-23.364	8.93168	0.00280267	0.0100859
Fcer1g	NM_010185.4	-0.450648	6.09914	0.0135248	0.0408732
Fcgr1	NM_010186.5	-0.776431	22.3243	2.3027e-06	1.67943e-05
Fcgr3	NM_010188.5	-3.0457	195.567	0	0
Fcgr4	NM_144559.1	-1.24065	17.1506	3.45306e-05	0.000203099
Fkbp5	NM_010220.3	1.26918	25.3675	4.7383e-07	4.04977e-06
Fn1	NM_010233.1	1.04212	9.14228	0.0024977	0.00923137
Foxp3	NM_054039.1	30.0715	28.4431	9.64917e-08	9.59654e-07
Gata3	NM_008091.3	-24.673	11.1274	0.000850634	0.00355188
Gpr183	NM_183031.2	-0.798517	12.2865	0.000456254	0.00204566
H2-Aa	NM_010378.2	2.6324	130.585	0	0
H2-Ab1	NM_207105.2	2.45929	104.884	0	0
H2-DMb2	NM_010388.4	-50.4279	9.90374	0.00164943	0.00649093
H2-Eb1	NM_010382.2	2.8136	114.51	0	0
H2-K1	NM_001001892.2	0.634951	6.77374	0.00925086	0.0289155
H2-Q10	NM_010391.4	28.0916	41.8242	9.98583e-11	1.60654e-09
Hcst	NM_011827.3	0.943131	7.67731	0.00559194	0.0182777
Hif1a	NM_010431.1	-28.5297	226.12	0	0
Hlx	NM_008250.2	0.665425	14.1477	0.000168999	0.000848098
Icam2	NM_010494.1	1.53846	13.971	0.000185653	0.000906714
Icam5	NM_008319.2	-26.1916	143.729	0	0
Icosl	NM_015790.3	-0.860305	22.8842	1.72061e-06	1.27185e-05
Ifi35	NM_027320.4	0.648793	8.38165	0.00379028	0.0129768
Ifitm1	NM_001112715.1	1.08958	9.67173	0.00187125	0.00731123
Ifnar1	NM_010508.1	0.698477	11.4166	0.000727916	0.00311071
Ifnb1	NM_010510.1	4.10444	16.6088	4.59379e-05	0.000259889
Ifngr1	NM_010511.2	-0.399066	5.72985	0.0166789	0.0482718
Ikbke	NM_019777.3	2.98469	44.8652	2.11072e-11	4.12345e-10
Ikzf4	NM_011772.2	-2.30586	17.9223	2.3011e-05	0.000138319
Il10rb	NM_008349.5	0.377999	5.85901	0.0154976	0.0453324
Il11ra1	NM_010549.3	-22.6956	18.5421	1.6619e-05	0.000101936
Il13	NM_008355.2	2.08173	47.8121	4.69091e-12	1.16633e-10
Il15	NM_008357.2	-25.2786	14.6509	0.000129375	0.000687068
Il15ra	NM_008358.2	-21.8856	19.8249	8.48686e-06	5.39804e-05
Il17a	NM_010552.3	4.45626	33.1755	8.42064e-09	9.03155e-08
Il17ra	NM_008359.1	-0.864586	19.6366	9.36556e-06	5.88846e-05
Il1b	NM_008361.3	0.951769	8.36769	0.00381951	0.0129768
Il1r1	NM_001123382.1	1.5395	5.97196	0.0145351	0.0434464
Il1r2	NM_010555.4	1.57213	7.65972	0.00564673	0.0182777
Il1rl2	NM_133193.3	1.04342	20.5384	5.84481e-06	3.99639e-05
Il21	NM_021782.2	34.414	27.8356	1.32074e-07	1.26745e-06
Il21r	NM_021887.1	-2.19681	92.2299	0	0
Il27	NM_145636.1	1.4803	6.84071	0.00891034	0.0280112
Il28a	NM_001024673.2	3.17043	35.9976	1.97566e-09	2.48745e-08
Il2ra	NM_008367.2	2.79186	24.8436	6.21755e-07	5.15303e-06
Il3	NM_010556.4	54.2333	44.4857	2.56227e-11	4.67188e-10
Irak3	NM_028679.3	1.3507	13.6179	0.000224044	0.00105648
Irf3	NM_016849.3	1.80797	32.6692	1.09256e-08	1.14929e-07
Irf8	NM_008320.3	-0.994306	34.4498	4.37379e-09	4.88257e-08
Itga4	NM_010576.3	2.2024	24.2719	8.36507e-07	6.72896e-06
Itgal	NM_008400.2	1.91636	14.2418	0.000160757	0.000814205
Itgax	NM_021334.2	2.12206	40.4508	2.01632e-10	3.15122e-09
Itgb2	NM_008404.4	-1.2948	56.2206	6.4726e-14	2.08265e-12
Jak2	NM_001048177.1	0.594497	9.20118	0.0024186	0.00899981
Jak3	NM_010589.5	0.868686	14.0041	0.000182414	0.000898922
Klra7	NM_001110323.1	23.104	7.89416	0.00495947	0.0165416
Klrc2	NM_001098669.1	2.09321	11.8973	0.000562156	0.00245999
Klrk1	NM_001083322.1	2.42215	20.023	7.65176e-06	4.98276e-05
Lair1	NM_001113474.1	-0.583998	8.58282	0.00339348	0.011899
Lef1	NM_010703.3	1.79952	12.1278	0.000496761	0.00219136
Lilra5	NM_001081239.2	-1.87647	15.4725	8.37129e-05	0.00045791
Lilrb4	NM_013532.2	-4.46721	78.0303	0	0
Litaf	NM_019980.1	0.902287	9.51258	0.00204069	0.00787661
Ltb4r1	NM_008519.2	1.63629	27.4859	1.58241e-07	1.49238e-06
Ltbr	NM_010736.3	-0.782812	8.53525	0.00348333	0.0120594
Ltf	NM_008522.3	3.21711	7.65962	0.00564705	0.0182777
Ly86	NM_010745.2	-1.03822	54.7107	1.39666e-13	4.02091e-12
Map4k4	NM_008696.2	-0.940301	23.2504	1.42224e-06	1.08051e-05
Mapk11	NM_011161.5	-24.6291	108.446	0	0
Mapk14	NM_011951.2	-0.515825	6.75256	0.00936131	0.0290945
Mif	NM_010798.2	-0.347565	5.88316	0.0152864	0.0449555
Mx1	NM_010846.1	-1.75189	9.28282	0.00231313	0.00866632
Ncam1	NM_001113204.1	-1.28837	9.34287	0.00223855	0.00844475
Nfatc2	NM_001037177.1	-0.593455	8.37407	0.00380613	0.0129768
Nfkb1	NM_008689.2	-1.87773	53.3418	2.8022e-13	7.66402e-12
Nfkb2	NM_019408.2	0.748053	10.5898	0.00113714	0.00464189
Nfkbia	NM_010907.2	0.928246	18.5247	1.67718e-05	0.000101936
Nos2	NM_010927.3	1.10336	12.5581	0.000394502	0.00179827
Pecam1	NM_008816.2	1.67594	17.0978	3.55033e-05	0.000206599
Phlpp1	NM_133821.3	2.0664	38.1831	6.4408e-10	8.99426e-09
Plau	NM_008873.2	-0.835018	10.9312	0.000945603	0.00391852
Plaur	NM_011113.3	1.76536	26.6379	2.45385e-07	2.23709e-06
Pou2f2	NM_001163554.1	-0.734696	11.6075	0.000656866	0.00282918
Ppbp	NM_023785.2	2.50843	25.9698	3.46802e-07	3.05969e-06
Prdm1	NM_007548.3	-1.00211	7.07658	0.00780979	0.0246934
Prim1	NM_008921.2	-26.8441	13.9168	0.000191084	0.000924981
Psmb7	NM_011187.1	-1.14782	14.0394	0.000179024	0.000890235
Psmb9	NM_013585.2	1.37663	43.5419	4.14984e-11	7.09363e-10
Psmc2	NM_011188.3	-0.533964	8.82608	0.00296956	0.0106167
Psmd7	NM_010817.2	0.725284	15.0397	0.000105276	0.000564566
Ptger4	NM_008965.1	0.938481	9.02189	0.00266765	0.00970361
Ptpn2	NM_001127177.1	-1.02913	11.3375	0.000759559	0.00319616
Rela	NM_009045.4	0.952179	15.3692	8.84193e-05	0.000478865
S100a8	NM_013650.2	3.26696	13.4574	0.000244046	0.00114097
S100a9	NM_009114.2	2.68725	9.42624	0.00213902	0.00818213
Sell	NM_001164059.1	3.1529	19.9363	8.00636e-06	5.15233e-05
Selplg	NM_009151.3	-24.8504	21.3045	3.91818e-06	2.78343e-05
Sigirr	NM_023059.3	2.29575	21.8924	2.88373e-06	2.07552e-05
Slamf7	NM_144539.5	5.00072	42.0682	8.81453e-11	1.46107e-09
Smad3	NM_016769.3	-0.672717	16.6027	4.60864e-05	0.000259889
Spn	NM_001037810.1	1.93132	8.5549	0.00344593	0.0120059
Src	NM_001025395.2	-0.700917	9.01434	0.00267869	0.00970361
Stat1	NM_009283.3	0.468007	6.65973	0.00986157	0.0303049
Stat5b	NM_011489.3	0.816254	19.2352	1.15564e-05	7.18333e-05
Tap1	NM_001161730.1	0.491213	9.34589	0.00223486	0.00844475
Tbk1	NM_019786.4	-1.48573	39.9974	2.54295e-10	3.86388e-09
Tbx21	NM_019507.1	-22.2575	10.413	0.0012513	0.00507008
Tfrc	NM_011638.3	1.06615	9.11185	0.00253959	0.00932317
Tgfb2	NM_009367.1	2.38121	26.0368	3.34971e-07	3.00376e-06
Tgfb3	NM_009368.2	2.91373	15.9329	6.56267e-05	0.000366304
Tgfbi	NM_009369.4	0.624091	7.23307	0.00715728	0.0227618
Thy1	NM_009382.3	-18.6118	23.9068	1.01115e-06	7.9014e-06
Tlr8	NM_133212.2	5.61175	68.524	1.11022e-16	4.67148e-15
Tnfrsf11a	NM_009399.3	0.629246	10.8427	0.000991836	0.0040792
Tnfrsf8	NM_009401.2	45.4018	106.57	0	0
Tnfsf10	NM_009425.2	1.75014	33.3178	7.8262e-09	8.56187e-08
Tnfsf12	NM_011614.3	1.48133	46.828	7.74991e-12	1.67718e-10
Traf2	NM_009422.2	-25.1901	56.2209	6.4726e-14	2.08265e-12
Trem1	NM_021406.3	3.12583	24.6136	7.00562e-07	5.71951e-06
Tyrobp	NM_011662.2	0.447257	7.33749	0.00675312	0.0216021
Ube2l3	NM_009456.2	-0.833464	13.8834	0.000194513	0.00093332
Vcam1	NM_011693.2	2.10236	38.6863	4.97688e-10	7.16409e-09
