# Supplementary material for: Time-Dependent Changes in Microglia Transcriptional Networks Following Traumatic Brain Injury
Source: Front Cell Neurosci. 2019 Aug 8;13:307. doi: 10.3389/fncel.2019.00307 (PMC6694299; doi:10.3389/fncel.2019.00307)
Supplement: FIGURE S1 — Gating strategy for flow cytometry. Gates for sorting population of microglia (CD11b high and CD45 low to intermediate) are shown. [file Data_Sheet_1.zip › Supplementary Material/Supplemental table 1_List of significantly expressed genes at 2dpi versus SHAM.xlsx]

## Sheet: sig_48h_sham
Name	Accession	log2FC	lr	pvalue	qvalue
Abl1	NM_009594.3	-0.858528	19.9862	7.80048e-06	0.000115321
Batf3	NM_030060.2	-0.983811	13.7338	0.000210631	0.00164593
Bid	NM_007544.3	-1.01319	18.2607	1.9264e-05	0.000245056
Blnk	NM_008528.4	-0.734855	12.4834	0.000410575	0.00277937
Bst1	NM_009763.3	2.64568	24.8554	6.17954e-07	1.53646e-05
Btk	NM_013482.2	-0.687521	14.8173	0.000118441	0.00104495
C1qa	NM_007572.2	-0.373552	10.147	0.00144535	0.007602
C1qb	NM_009777.2	-0.398182	11.6953	0.000626569	0.00393946
C3	NM_009778.2	1.32762	10.1148	0.00147082	0.00766226
Card9	NM_001037747.1	-0.760904	13.8187	0.000201322	0.00161946
Casp8	NM_009812.2	-0.683447	14.8721	0.000115053	0.00103388
Ccl19	NM_011888.2	2.43392	15.8917	6.70727e-05	0.000655156
Ccl6	NM_009139.2	-0.463162	7.08738	0.00776285	0.0296289
Ccr2	NM_009915.2	1.25859	8.87876	0.00288508	0.0125249
Ccr5	NM_009917.5	-1.00569	34.9323	3.41367e-09	5.43824e-07
Cd109	NM_153098.3	20.4623	9.34574	0.00223504	0.0102737
Cd164	NM_016898.2	-0.850235	20.8435	4.98392e-06	7.82287e-05
Cd1d1	NM_007639.3	-1.19786	8.40217	0.00374774	0.0157693
Cd24a	NM_009846.2	1.91882	20.9868	4.62466e-06	7.66572e-05
Cd274	NM_021893.2	0.967427	15.9844	6.38658e-05	0.000635174
Cd36	NM_007643.3	1.20268	19.71	9.01264e-06	0.000123248
Cd44	NM_009851.2	2.61796	25.4006	4.65768e-07	1.41542e-05
Cd81	NM_133655.2	-0.384762	10.8591	0.000983092	0.00572076
Cd82	NM_001271430.1	-0.582468	13.4823	0.000240827	0.00177584
Cd97	NM_011925.1	0.964323	10.8082	0.00101052	0.00581844
Cdkn1a	NM_007669.4	0.606697	6.6717	0.00979558	0.0364502
Cfh	NM_009888.3	-0.52153	14.1192	0.000171579	0.00142203
Cfp	NM_008823.3	1.7008	24.4204	7.74441e-07	1.84182e-05
Chuk	NM_001162410.1	-0.703972	11.5257	0.000686419	0.00414738
Clec4e	NM_019948.2	3.0523	22.9337	1.67683e-06	3.2758e-05
Clec5a	NM_001038604.1	-0.409135	7.37731	0.00660519	0.0261814
Cmklr1	NM_008153.3	-0.531714	12.8721	0.000333518	0.0023093
Csf1r	NM_001037859.1	-0.699891	18.1958	1.9932e-05	0.000247792
Csf3r	NM_001252651.1	-0.853891	22.7087	1.88514e-06	3.41778e-05
Ctss	NM_021281.2	-0.500634	13.6489	0.000220375	0.00167424
Cul9	NM_001081335.2	-0.96771	11.2019	0.000817147	0.00485847
Cx3cr1	NM_009987.3	-0.897011	34.3832	4.52603e-09	5.43824e-07
Cxcl1	NM_008176.1	2.41439	35.9231	2.05261e-09	5.43824e-07
Cxcl3	NM_203320.2	3.7202	34.2008	4.97097e-09	5.43824e-07
Cxcr1	NM_178241.4	2.78715	10.7568	0.00103895	0.00591871
Cxcr2	NM_009909.3	26.007	12.3507	0.00044081	0.00287051
Cxcr4	NM_009911.3	1.66996	30.0515	4.20729e-08	2.77798e-06
Entpd1	NM_009848.3	-0.972983	24.9099	6.00743e-07	1.53646e-05
Ets1	NM_001038642.1	-0.609379	9.67346	0.00186949	0.00904964
Fcgr1	NM_010186.5	-0.583875	15.2645	9.34551e-05	0.000896841
Fcgr3	NM_010188.5	-0.611095	12.443	0.000419562	0.00277937
Fn1	NM_010233.1	1.22532	14.1722	0.000166816	0.00140382
Gpr183	NM_183031.2	-0.860213	17.0281	3.68314e-05	0.000402935
H2-DMa	NM_010386.3	-0.488253	8.84215	0.00294352	0.012678
H2-DMb2	NM_010388.4	-20.1944	9.06545	0.00260485	0.0116791
H2-Ob	NM_010389.3	-0.801251	10.4208	0.00124601	0.00688451
Hfe	NM_010424.4	-0.496777	10.946	0.00093808	0.00551752
Icam5	NM_008319.2	-0.83464	9.79625	0.00174868	0.00861737
Icosl	NM_015790.3	-0.510023	10.1593	0.00143576	0.007602
Ifi204	NM_008329.2	1.32795	11.9158	0.000556608	0.00354028
Ifit2	NM_008332.2	1.08177	12.4574	0.000416346	0.00277937
Ifitm1	NM_001112715.1	1.63973	25.1807	5.22029e-07	1.50289e-05
Ifnar2	NM_001110498.1	-0.533691	11.5161	0.000689966	0.00414738
Ifnb1	NM_010510.1	4.73042	24.1831	8.7599e-07	1.91667e-05
Ifngr1	NM_010511.2	-0.829532	28.7827	8.09715e-08	3.40703e-06
Ifngr2	NM_008338.3	-0.466869	9.46748	0.00209147	0.00977807
Igf2r	NM_010515.1	2.61463	29.8872	4.57933e-08	2.77798e-06
Ikbkap	NM_026079.3	-0.600086	7.11746	0.00763366	0.0294057
Ikbke	NM_019777.3	2.28354	25.0266	5.65456e-07	1.53646e-05
Ikbkg	NM_178590.2	-0.630575	6.6893	0.00969934	0.0363393
Ikzf1	NM_001025597.1	-0.873234	15.1538	9.91011e-05	0.000934626
Ikzf2	NM_011770.4	-1.08674	9.00358	0.00269451	0.0119829
Il10ra	NM_008348.2	-0.737855	14.42	0.000146243	0.00124992
Il11ra1	NM_010549.3	-2.94072	10.3139	0.00132035	0.00722232
Il13ra1	NM_133990.4	-0.658548	8.25426	0.00406565	0.0168478
Il16	NM_010551.3	-1.08474	20.3185	6.55621e-06	9.96179e-05
Il17ra	NM_008359.1	-0.598976	11.6215	0.000651939	0.00400686
Il18	NM_008360.1	-0.721941	10.1678	0.00142911	0.007602
Il18rap	NM_010553.2	2.8365	8.1362	0.00433902	0.0178454
Il1b	NM_008361.3	1.71675	29.8966	4.55722e-08	2.77798e-06
Il1r2	NM_010555.4	1.48425	7.60186	0.00583082	0.0234519
Il1rn	NM_031167.5	2.33379	17.1759	3.40732e-05	0.000388292
Il21r	NM_021887.1	-0.818538	18.2923	1.89472e-05	0.000245056
Il23a	NM_031252.1	76.1615	22.5249	2.07439e-06	3.54591e-05
Il6	NM_031168.1	0.996035	7.12248	0.00761233	0.0294057
Il6ra	NM_010559.2	-0.97233	29.0869	6.92039e-08	3.40703e-06
Il6st	NM_010560.2	-0.681412	12.2112	0.000475047	0.00305707
Il7r	NM_008372.3	-0.785979	13.7478	0.000209065	0.00164593
Irak1	NM_008363.2	-0.459713	7.04466	0.00795019	0.0299914
Irak4	NM_029926.5	-0.56299	6.61869	0.0100914	0.0372973
Irf5	NM_012057.3	-0.772375	14.8681	0.000115295	0.00103388
Irf8	NM_008320.3	-0.612339	16.2847	5.4503e-05	0.000562513
Irgm1	NM_008326.1	-0.433216	6.07056	0.0137453	0.049465
Itgal	NM_008400.2	1.5441	9.83719	0.00171019	0.00850429
Itgax	NM_021334.2	1.06903	10.0754	0.00150259	0.00768688
Jak1	NM_146145.2	-0.555682	13.4228	0.000248584	0.00178915
Lair1	NM_001113474.1	-0.876299	22.6566	1.93695e-06	3.41778e-05
Lif	NM_008501.2	3.17574	23.7039	1.12355e-06	2.36378e-05
Lilrb4	NM_013532.2	1.64314	29.6866	5.07857e-08	2.77798e-06
Maf	NM_001025577.2	-0.773477	8.92449	0.00281372	0.0123128
Map4k2	NM_009006.2	-0.729365	10.0741	0.00150365	0.00768688
Map4k4	NM_008696.2	-0.475166	7.75099	0.00536831	0.0217516
Mapk1	NM_011949.3	-0.474099	6.40747	0.0113641	0.0417193
Mapk14	NM_011951.2	-0.821502	19.9253	8.05256e-06	0.000115914
Mapkapk2	NM_008551.1	0.590932	9.23215	0.00237803	0.0108398
Msr1	NM_001113326.1	1.71136	39.7848	2.83543e-10	1.55098e-07
Ncam1	NM_001113204.1	-1.24759	10.738	0.00104957	0.00591871
Ncf4	NM_008677.2	-0.492281	7.07884	0.00779993	0.0296289
Nfatc1	NM_016791.4	-0.920007	16.2457	5.56362e-05	0.000563574
Nfatc2	NM_001037177.1	-0.922765	23.5325	1.22823e-06	2.48831e-05
Nfil3	NM_017373.3	0.784954	13.3112	0.000263823	0.00187417
Nfkb1	NM_008689.2	-0.545726	6.25431	0.0123892	0.0449165
Pdcd1	NM_008798.1	2.464	19.77	8.7342e-06	0.000122503
Pdgfb	NM_011057.3	-0.758593	16.3494	5.2673e-05	0.000554079
Pdgfrb	NM_008809.1	1.51065	14.9686	0.000109318	0.00101351
Plaur	NM_011113.3	0.931679	8.38213	0.00378927	0.0158224
Pou2f2	NM_001163554.1	-0.877796	19.6484	9.30814e-06	0.000124184
Ppbp	NM_023785.2	1.81605	13.4617	0.000243488	0.00177584
Prim1	NM_008921.2	1.74471	13.6204	0.000223743	0.00167654
Prkcd	NM_011103.2	-0.760352	18.1172	2.07717e-05	0.000247948
Psmb9	NM_013585.2	-0.616358	7.82296	0.00515865	0.0210581
Ptgs2	NM_011198.3	1.43242	28.819	7.94673e-08	3.40703e-06
Ptk2	NM_007982.2	-1.12954	11.6319	0.000648296	0.00400686
Ptpn2	NM_001127177.1	-0.699104	7.32918	0.00678439	0.0266983
Ptpn6	NM_013545.2	-0.425773	9.36022	0.00221746	0.0102737
Rae1	NM_175112.5	-0.607615	9.5872	0.00195938	0.00931984
Selplg	NM_009151.3	-2.9859	8.74811	0.00309924	0.0132444
Serping1	NM_009776.3	2.32394	13.9214	0.000190621	0.00155626
Ski	NM_011385.2	-0.555677	12.9345	0.000322574	0.00226215
Slamf7	NM_144539.5	3.36601	10.0189	0.00154944	0.00784761
Smad3	NM_016769.3	-0.881308	33.5456	6.96112e-09	6.34622e-07
Socs3	NM_007707.2	-0.5251	6.25287	0.0123992	0.0449165
Src	NM_001025395.2	-0.819094	14.6989	0.000126122	0.00109506
Stat5b	NM_011489.3	-0.575964	9.5322	0.00201898	0.00952053
Stat6	NM_009284.2	-0.477244	9.19159	0.0024313	0.0109911
Tagap	NM_145968.2	-0.980591	24.1986	8.68934e-07	1.91667e-05
Tal1	NM_011527.2	-0.677853	7.49865	0.00617454	0.0246531
Tbk1	NM_019786.4	-0.637472	10.504	0.00119115	0.00664858
Tcf4	NM_013685.1	-0.744474	18.1099	2.08512e-05	0.000247948
Tgfb1	NM_011577.1	-0.373001	7.15223	0.00748707	0.029253
Tgfbi	NM_009369.4	1.11398	26.2752	2.96063e-07	1.01217e-05
Tgfbr1	NM_009370.2	-0.965049	27.8905	1.28377e-07	5.01588e-06
Tgfbr2	NM_009371.2	-0.66287	20.8352	5.00549e-06	7.82287e-05
Thy1	NM_009382.3	-1.51867	9.89509	0.0016572	0.00831642
Tlr2	NM_011905.2	0.802642	17.9289	2.29312e-05	0.00026688
Tlr3	NM_126166.2	-0.938689	17.0405	3.65908e-05	0.000402935
Tlr5	NM_016928.2	-1.73341	26.4411	2.71695e-07	9.90781e-06
Tlr8	NM_133212.2	3.4239	9.76245	0.00178112	0.00869887
Tlr9	NM_031178.2	-0.879354	22.8438	1.75719e-06	3.31442e-05
Tnf	NM_013693.1	0.931682	8.95853	0.00276176	0.0121829
Tnfrsf13b	NM_021349.1	-0.678174	9.63007	0.00191417	0.00918468
Tnfrsf14	NM_178931.2	-0.842252	16.3901	5.15535e-05	0.000552937
Tnfrsf17	NM_011608.1	-1.45127	25.5929	4.21585e-07	1.35651e-05
Traf5	NM_011633.1	-0.855129	13.6916	0.000215419	0.00165963
Trem1	NM_021406.3	2.12394	12.4334	0.000421732	0.00277937
Trem2	NM_031254.2	-0.478389	10.2308	0.00138114	0.00748006
Trp53	NM_011640.1	-0.579638	8.56041	0.00343552	0.0145677
