# Supplementary material for: Time-Dependent Changes in Microglia Transcriptional Networks Following Traumatic Brain Injury
Source: Front Cell Neurosci. 2019 Aug 8;13:307. doi: 10.3389/fncel.2019.00307 (PMC6694299; doi:10.3389/fncel.2019.00307)
Supplement: FIGURE S1 — Gating strategy for flow cytometry. Gates for sorting population of microglia (CD11b high and CD45 low to intermediate) are shown. [file Data_Sheet_1.zip › Supplementary Material/Supplemental Table 4_ List of Clusters and genes_names.xlsx]

## Sheet: patterns_three_clusters_gene_na
Pattern	Gene
stable_up_up	Cd48
stable_up_up	Cd5
stable_up_up	Clu
stable_up_up	Cxcl9
stable_up_up	Irf3
stable_up_up	Nfkbia
stable_up_up	Tnfsf12
stable_up_up	Vcam1
stable_stable_up	Abcb1a
stable_stable_up	Ahr
stable_stable_up	App
stable_stable_up	Arhgdib
stable_stable_up	Ccl11
stable_stable_up	Ccl2
stable_stable_up	Ccl22
stable_stable_up	Ccl24
stable_stable_up	Ccl7
stable_stable_up	Ccr9
stable_stable_up	Cd163
stable_stable_up	Cd247
stable_stable_up	Cd3d
stable_stable_up	Cd40
stable_stable_up	Cd8a
stable_stable_up	Cdh5
stable_stable_up	Cradd
stable_stable_up	Ctsc
stable_stable_up	Ctsg
stable_stable_up	Cxcl11
stable_stable_up	Cxcl12
stable_stable_up	Cxcr3
stable_stable_up	Fkbp5
stable_stable_up	Foxp3
stable_stable_up	H2-Eb1
stable_stable_up	H2-Q10
stable_stable_up	Icam2
stable_stable_up	Il13
stable_stable_up	Il17a
stable_stable_up	Il1r1
stable_stable_up	Il21
stable_stable_up	Il28a
stable_stable_up	Il2ra
stable_stable_up	Il3
stable_stable_up	Itga4
stable_stable_up	Klra7
stable_stable_up	Klrc2
stable_stable_up	Klrk1
stable_stable_up	Lef1
stable_stable_up	Ltb4r1
stable_stable_up	Ltf
stable_stable_up	Nos2
stable_stable_up	Pecam1
stable_stable_up	Phlpp1
stable_stable_up	S100a8
stable_stable_up	S100a9
stable_stable_up	Sell
stable_stable_up	Tgfb2
stable_stable_up	Tgfb3
stable_stable_up	Tlr8
stable_stable_up	Tnfrsf8
stable_stable_up	Tnfsf10
stable_stable_down	Bax
stable_stable_down	C1qbp
stable_stable_down	Fadd
stable_stable_down	Itgb2
stable_stable_down	Psmb7
